# Supplementary material for: A scoping review of “Tang ping” (Lying flat) and mental health status among Chinese youth
Source: PLoS One. 2026 Mar 10;21(3):e0342591. doi: 10.1371/journal.pone.0342591 (PMC12974857; doi:10.1371/journal.pone.0342591)
Supplement: S2 File — (XLSX) [file pone.0342591.s002.xlsx]

## Sheet: 27 articles
No.	title/APA	Year	Region	Research design	Subject characteristics	Research purpose	Scales	Type of "Tang ping"	Mental Health
1	肖道侃. (2023). 从绩优到“躺平”:“双一流”高校大学生的 “躺平”心态研究. 中国教育:研究与评论, 30, 128–193. Xiao Daokan. (2023). From Excellence to “Lying Flat”: A Study on the “Lying Flat” Mental State of “Double First-Class” University Students. China’s Education: Research &Review, 30, 128–193.	2023.12.31	online virtual community, 豆瓣网络群体，大学生在线言论文本	qualitative,in-depth interviews	n=14 students from “Double First-Class” universities	To analyze the mindset transformation of students after academic success. To identify the content and causes of the “lying flat” mentality. To explore the social significance of this mentality​	——————————	Passive resignation: Losing motivation due to perceived low rewards of effort.5 Strategic withdrawal: Choosing to reduce competition or avoid high-stress environments.4 Mental disengagement: Re-evaluating life priorities and stepping back from societal definitions of success.5	Feelings of self-doubt.6 and uncertainty about the future.5 Anxiety and loss of direction due to unclear career prospects.7 Seeking alternatives such as extended education (graduate school) to delay career decisions.​4
2	杨文婷. (2024). 大学生“45 度”现象:群体表征、生成机理与引导路向. 高 校 辅 导 员, 6(89), 31–35+50. Yang, Wenting. (2024). The “45-degree” Phenomenon among College Students: Group Representation, Generation Mechanism and Guidance Direction. College Counselor, 6(89), 31–35+50.	2024-12-10	微信、微博和豆瓣上发布过TP话题的Mainland Chinese universities，online virtual community,	qualitative,Theoretical analysis + literature review：采用深度访谈法,遵循样 本代表性和资料饱和性原则,对在微信、微博和豆 瓣发布过“45 度”系列话题的本校大学生进行初 步访谈和二次访谈。	n=17,Contemporary university students, especially those immersed in mobile media environments, exhibiting behaviors typical of "head-down phone users"	To interpret the psychological and cultural meanings behind the "45-degree phenomenon," analyze its causes, explore response and guidance strategies, and alleviate mental health issues among students	——————————	A form of cultural “lying flat” (symbolic escape): not a complete abandonment of ambition, but a temporary withdrawal from reality through behaviors like looking down, silence, and non-responsiveness 1.“45 度”的主动平衡倾向 2.“45 度”的被动消极应对 3.“90 度”冲刺与“45 度”休整 4.“90 度”和“0 度”的两难选择	(1)情感宣泄,(2)退缩妥协。Reflects externalized symptoms of anxiety, depression, loneliness, and identity crisis among students, highlighting the need to enhance psychological resilience and emotional management education
3	安利利，田 晔,王晶莹.大学生“躺平”现象的多维认知及行为实践 An lili, Tian ye, & Wang jingying. (2023). The Multiple Meanings, Behavioral Representations and Guidance Paths of the “Lying Flat” Phenomenon of University Students. Social Sciences in Shenzhen, 6(6), 89–100.	2023-11-10	not mentioned, China ，没写具体数据来源地点，但根据作者推测在北京	qualitative,Grounded Theory 2 ;Semi-structured interview 2, Nvivo12 Pro，滚雪球	n=20,University students (Bachelor, Master, and PhD) 2	To explore the reasons, connotations, behaviors, and effects of "lying flat" among college students. 3	——————————	Complete "lying flat" (passive and negative) 6 ;Intermittent "lying flat" (active and positive) 6	Negative: Can lead to anxiety and hinder personal development 7 ;Positive: Can help in stress reduction, self-adjustment, and mental relaxation. 8
4	邓春梅, 申佳艳, & 李 萍. (2023). 大学生“躺平”心态的形成机理及引导策略研究 ——基于(24)名大学生的访谈分析. Hua Zhang, 9, 110–112. Deng Chunmei, Shen Jiayan, & Li Ping. (2023). Research on the Formation Mechanism and Guidance Strategies of College Students’ “Lying flat” Mentality: Based on Interviews with 24 College Students. Hua Zhang, 9, 110–112.	2023-09-01	广西壮族自治区	Qualitative (interview analysis：online+physical)	24 college students (diverse backgrounds)	To explore the formation mechanism of the “Tang ping” mindset among college students	——————————	Negative withdrawal from work, emotional detachment, lack of motivation to learn, and a life attitude without desires or expectations	Anxiety, depression, emotional exhaustion
5	梁军萍. (2024). 当代低欲望躺平型大学生心理现状探析 ———一项基于某地方性高校的扎根理论分析. Journal of Changzhi University, 41(5), 113–118. Liang Junping.(2024). Exploration of the Psychological Status of Contemporary Low-desire, Lazy-type College Students: A Grounded Theory Analysis Based on a Local University. Journal of Changzhi University, 41(5), 113–118.	2024-10-15	A local university in China (地方性高校),not mentioned	Grounded theory qualitative research (扎根理论质性研究),便利抽样和链式抽样法	14(11+2+1)university students identified as having low-desire "Tang ping" tendencies (低欲望躺平型大学生)	To explore the psychological landscape and causes of low-desire “Tang ping” youth in universities	——————————	"Low-desire Tang ping" type (低欲望躺平型), characterized by withdrawal, low ambition, self-isolation, and emotional numbness	Psychological symptoms, such as helplessness, boredom, annoyance, disgust, disappointment, resistance, depression, anxiety, social withdrawal, apathy, and low self-worth
6	刘晓倩. (2024). 积极心理学视域下大学生“躺平”心态的分析及应对策略. 科学咨询, 22, 9–12. Liu, Xiaoqian. (2024). Analysis and coping strategies of college students’ “lying flat” mentality from the perspective of positive psychology. Science Consulting, 22, 9–12.	2024-11-20	China (Mainland, university setting),Beijing	Qualitative analysis based on literature review and theoretical framework,目的抽样法,“一对一”的半结构化访谈形式,关键行为事件访谈法	24，Chinese college students, mainly in the post-00s generation	To analyze the causes of the “Tang ping” (lying flat) mentality and propose strategies to cope with it from the perspective of positive psychology	——————————	Passive “Tang ping” (withdrawal, demotivation) vs. Rational “Tang ping” (self-protection, reflection)	Negative effects 1. Behavioral withdrawal: avoiding social interaction, lack of initiative, and avoiding problems 2. Positive effect is relieve anxiety.
7	卫玎, & 王宇. (2023). “ 内卷” vs“ 躺平” :当代青年的话语表征与行为表现 ———基于扎根理论的研究. 青少年学刊, 1, 51–56+64. https://doi.org/10.16399/j.cnki.qsnyj.2023.01.007 Wei Ding, & Wang Yu. (2023). “Involution” vs. “lying flat”: Discourse representation and behavioral performance of contemporary youth ———A study based on grounded theory. Journal of Youth Studies, 1, 51–56+64. https://doi.org/10.16399/j.cnki.qsnyj.2023.01.007	2023-02-15	Mainland China，not mentioned	Qualitative study based on grounded theory (扎根理论)，in-depth interview,方便抽样+差异华抽样	n=28, Contemporary Chinese youth; mainly urban, educated individuals，学历至少是本科，地域，年龄，职业差异大的青年，15-34岁。	To explore how "neijuan" (involution) and "tang ping" (lying flat) are represented and manifested among youth	——————————	Passive withdrawal (消极躺平) Selective struggle (选择性努力) 无奈躺平，被迫努力。排解情绪，宣泄压力。	Increased anxiety, Emotional numbness
8	同雪莉. (2023). 青年“ 低欲望” 的“ 困” “ 惑” 与韧性调整. 首都师范大学学报(社会科学版), 5, 162–172. Tong Xueli. (2023). The “Dilemma” and “Confusion” of “Low desire” among Young People and Their Resilience Adjustment. Journal of Capital Normal University (Social Sciences Edition), 5, 162–172.	2022-12-12	China (Urban Youth)，not mentioned	Qualitative study using in-depth interviews and content analysis	n=34,Youth aged 18-30, mostly urban, experiencing low desire or participating in “tang ping” behaviors	To explore the psychological and social dynamics behind youth's “low-desire” states and forms of resilience	——————————	Passive “tang ping” (withdrawal)， active “tang ping” (reflective, adaptive retreat)， Strategic compromise “努力或不努力都是过这样的生活” “ 现在已经吃穿不愁,想要的都已经有了,为什么还要继续努力?” ( 对象 34,青年教师) 这是访谈中被频繁提到的“ 躺平” 逻辑。 TP是低欲望的一个结果。逃避精神上的绝望，所以将低欲望，TP。	Associated with anxiety, depression, confusion, but also potential resilience and self-rebuilding through reflection and adaptation
9	管友程. (2023). 社会加速批判理论视域下青年学生“躺平”现象探析. 科技传播,10（上）, 91–93. https://doi.org/10.16607/j.cnki.1674-6708.2023.19.020 Guan, Youcheng. (2023). An analysis of the phenomenon of young students “lying flat” under the perspective of social acceleration critical theory. Science and Technology Communication,10 (Part 1), 91–93. https://doi.org/10.16607/j.cnki.1674-6708.2023.19.020	2023-10-10	China (mainland)，not mentioned	Qualitative theoretical analysis based on critical theory of social acceleration，Semi-structured interview	N=17, Youth students, mainly university students	To explore the psychological and social reasons behind the "lying flat" behavior and its implications under the context of social acceleration	——————————	“躺 平”只是青年群体自我戏谑下的情绪释放 ,是一种 自我保护和防卫机制。对于“躺平”我们不该把它看作一个动作 ,因 为当下社会中青年学生群体并不会像“躺平”这个 词的字面意思一样真正躺倒不动 ,他们只是把它作 为一种口号 ,这个口号背后实际上是青年人尊重自 己内心生活方式的一个新选择。	Associated with anxiety,表达自己的焦虑，和对当前社会高压的不满，但并未涉及心理问题或是情况
10	周钰珊, & 吴维东. (2022). “躺平”的坐标轴体系: 论“躺平”群体的分类透析与奋斗精神培育. 高校辅导员, 6, 43–48. Zhou Yushan, & Wu Weidong. (2022). The axis system of “lying flat”: On the classification and analysis of the “lying flat” group and the cultivation of the spirit of struggle. College Counselor, 6, 43–48.	2022-12-10	China，not mentioned	Qualitative; Theoretical analysis based on literature review and categorization，not mentioned	n=13, Youth group in contemporary Chinese society, particularly post-90s and post-00s	To analyze the types of "Tang ping" (lying flat) groups and explore strategies to cultivate a fighting spirit	——————————	1. Passive Avoiders 2. Rational Strategists 3. Emotional Escapists 4. Resistant Rebels/"Reclusive", "Falling", "Adjusting", and "Semi-formed"	Associated with anxiety,一是社会价值与内在感知的冲突。社会主流价 值导向注重整体、义务和规则,而青年群体往往会 倡导个性、权利和自由。二是现实焦虑与破解乏术的矛盾。收入、 买房、看病、养老等生活现实问题,成为青年 群体压力的主要来源。三是集体过劳对个体生活的裹挟。“996” “007”“白加黑”似乎成了当代部分高压职场的 现状写照,“集体过劳”成了对生存现状的注解。
11	史立伟, 史娇洁, & 陈 瀚. (2023). 站起来:社会支持视角下“躺平”青年 “复健”实践研究. 北京科技大学学报(社会科学版), 39(6), 713–721. https://doi.org/10.19979/j.cnki.issn10082689.2023030079 Shi Liwei, Shi Jiaojie, & Chen Han. (2023). Stand up: A study on the rehabilitation practice of “lying down” youth from the perspective of social support. Journal of University of Science and Technology Beijing (Social Sciences Edition), 39(6), 713–721. htt…	2023-10-17	online virtual community,	qualitative,Online observation; Semi-structured interview	15 participants; Age: 19-31, majority 20-30; 73% female; Education: mainly Bachelor's and Master's; Urban background	To explore the reasons, support, strategies, and experiences of "lying flat" youth who "stand up."	——————————	1.负性生活事件（生病失业等）造成不得不躺平。2.现代社会压力造成躺平：Withdrawing type; Ritualistic 'Lying Flat'，Temporary "Lying Flat" for Recovery。	Anxiety, shame, and self-blame are common feelings while "lying flat"
12	Cheng, C., Diao, Y., Wang, X., & Zhou, W. (2024). Withdrawing from involution: the “lying flat” phenomenon of music teachers in China. Teaching and Teacher Education, 147, 104651.https://doi.org/10.1016/j.tate.2024.104651	2024	China (Zhejiang Province)	Qualitative; In-depth interviews; Thematic analysis	16 Chinese Music Teachers (CMTs); Age 25-35; 1.5 - 13 years of service; Various school types (elementary, secondary, nine-year) and locations (urban/rural)	To investigate the life experience of Chinese Music Teachers (CMTs) participating in involutionary work activities, explores how they cope with involution by "lying flat."	——————————	Evasive behaviors; Emotional compensation; Swan strategy	“Lying flat” can be a response to work-related stress and a way to avoid burnout; Burnout is a potential consequence of involution
13	周隆华, & 徐建华. (2023). 大学生“学习躺平”的心理样态及教育策略探析. 黑龙江教师发展学院学报, 42(9), 153–156. https://doi.org/10. 3969 / j. issn. 2096-8531. 2023. 09. 041 Zhou Longhua, & Xu Jianhua. (2023). Analysis on Psychological Pattern and Educational Strategy of College Students'“Learning to Lie Flat”. Journal of Heilongjiang Institute of Teacher Development, 42(9), 153–156. https://doi.org/10. 3969 / j. issn. 2096-8531. 2023. …	2023-09-14	China (Students from multiple provinces and cities across China),not mentioned	Quantitative method (Questionnaire survey) with descriptive and theoretical analysis	N = 344 valid respondents (undergraduate and postgraduate students from a variety of majors including education, language, engineering, chemistry, etc.)	To investigate the psychological patterns behind college students’ “learning to lie flat” (学习躺平), explore its causes, and provide educational strategies to address it.	questionnaire,no scales	“Learning Tang Ping” (学习躺平)“学 习 躺 平 ”被 引 申 为“在 学 习 活 动 中,特 别是在‘内卷’压力下,个体所承受的压力突破临界点时,进 而选择放弃努力学习、悲观逃避学习的心理或行为方式”。: includes four patterns: 1. Learned helplessness 2. Low self-efficacy 3. Escapist-compensatory behavior 4. Self-mockery and ambivalence	Negative symptoms include learned helplessness, low self-worth, academic burnout, emotional contradiction; small portion found “relief” in lying flat
14	孙慧, & 袁珊. (2023). 个体化视角下高校大学生的就业心态及职业选择. 青年探索, 4, 45–54. https://doi.org/10.13583/j.cnki.issn1004-3780.2023.04.004 Sun, H., & Yuan, S. (2023). Employment mentality and career choice of college students from an individualized perspective. Youth Exploration, 4, 45–54. https://doi.org/10.13583/j.cnki.issn1004-3780.2023.04.004	2023-07-24	Guangzhou, China	Mixed-methods (quantitative + qualitative): large-scale questionnaire + in-depth interviews + focus group discussions,关于TP的数据来源是18位受访谈者。	n=1518 valid (94.9%):00后为主， - Demographics: 51.1% male, 48.9% female - Mostly “post-2000” students (88.4%) - From a range of universities: “Double First-Class” universities, ordinary universities, and vocational colleges - 18 in-depth interviews with students	To explore college students’ employment mindset and career choices under the lens of individualization, and to analyze how these mindsets affect job decisions amid economic and social pressures.	questionnaire,no scales，描述统计	“躺平”一词源于日本,指的是一种放 弃追求高薪高职位,选择低消费、低压力、低要求的生活方式。Nagetive:大部分广州大学生认为“躺平”不可取。43.7% 的受访者表示“躺平”让自己虚度年华,从而导致 对未来自身发展迷茫;42.8% 的受访者表示“躺平”会使学习和工作热情下降;39.9% 的人认为“躺 平”不利于社会进步,会阻碍人类社会发展;还有 30.5% 的人认为“躺平”引导了一种消极、低 欲望的风气。访谈中大部分学生也表示自己不会选择“躺平”的生活方式。 Positive:部分大学生非常向往“躺平”的生活状态,认为“躺平”可以让人们过上简单、自由、轻松的生活,认 为“‘躺平’也可以让我们更好地关注自己的内心世界,发掘自己的兴趣爱好,寻找真正的快乐和 幸福。”调查数据也显示,26.8% 的大学生认为“躺平”减少了学习、工作压力,能够缓解焦虑情绪; 22% 的大学生表示“躺平”使自己…	N:自身发展迷茫，学习工作热情下降，阻碍社会发展。P:简单，关注自己，减少学习工作压力，缓解焦虑情绪，身心愉悦
15	Dai, Y., Zheng, Y., Hu, K., Chen, J., Lu, S., Li, Q., & Xiao, J. (2024). Heterogeneity in the co-occurrence of depression and anxiety among adolescents: results of latent profile analysis. Journal of Affective Disorders, 357, 77–84.https://doi.org/10.1016/j.jad.2024.04.065	2024	Beijing	Quantitative; Latent Profile Analysis，分层抽样	7422 Chinese adolescents from 23 primary and secondary schools.7-19岁。	To explore the heterogeneity in the co-occurrence of depression and anxiety among adolescents using Latent Profile Analysis (LPA)	6 scales： PHQ-9, GAD-7, DERS-16, NCPBQ-15, Adolescent Involution and Lying Flat Scale（自编量表）, and IAT.	Academic "Lying flat" (as a variable related to mental health)，与内卷，网络成瘾作为关联变量，来进行A&D的干预。高的A&D学生，表现出高的内卷，TP，和SA	Depression and anxiety; "Lying flat" is significantly and positively linked with the severity of anxiety and depression
16	Deng, E., Lu, X., Ning, F., & Ke, Z. (2022). A study on the psychological characteristics and intervention of “lie flat” young college students in xi’an China. Research in Health Science, 7(4), 64-72.www.scholink.org/ojs/index.php/rhs	2022	China (Xi'an)	Not explicitly specified but appears to be a quantitative study.	n=605，The study is about young college students in Xi'an, China.6 university	To study the psychological characteristics of "Lie Flat" young college students and explore intervention strategies.	questionnaire,no scales，描述统计,“the investigation of ‘lying flat ’youth phenomenon” as the theme	"Lying Flat" is described as a state of lacking willpower and escapism	"Lying Flat" is associated with feeling of guilty, suffering and anxious
17	Hao, Y., & Chen, Y. (2024, July). Lying Flat in the Context of Digital Media: Mechanisms of Addiction. In Proceedings of the 2024 3rd International Conference on Engineering Management and Information Science (EMIS 2024) (Vol. 111, p. 404-415). Springer Nature.https://doi.org/10.2991/978-94-6463-447-1_43	2024	China, not mentioned	Quantitative and Qualitative (Mixed Method),Semi-structured interview	Study 1: 506 participants; Study 2: 10 participants,521 questionnaires with equal proportion of men and women were randomly distributed through digital media across the country and in different industries and occupations.	To explore the influence between addiction and Lying flat in the context of digital media, and provide theoretical and practical enlightenment for the construction of digital society and enterprise management. (1) What is the relationship between social comparison and Lying flat on in the context of digital media? (2) Does digital media use dependence play a mediating role between upward social c…	4 Scales: Digital media ascending social comparison scale Digital media use dependence scale Lying flat scale Semi-structured interview questionnaire	However, the word "Lying flat" is a popular word with great influence in recent years, which expresses a new attitude towards life in most contexts.躺平是在人们意识到自己无法通过佛系来解决问题、实现自我价值时产生的。低学历的人容易TP，易受他人媒体影响。	缺乏自信。If there is a negative psychology after social comparison on digital media, such as not confident and easy to follow the crowd, it will further produce frustration or forced to accept reality, and finally lead to procrastination, less social interaction and Buddha-like behavior.
18	Hsu H-Y (2022) How do Chinese people evaluate “Tang-Ping” (lying flat) and effort-making: The moderation effect of return expectation. Front. Psychol. 13:871439. doi: 10.3389/fpsyg.2022.871439	2022	China,online survey,not mentioned	Quantitative; Imagined-scenario method; 2 (TP vs. EM) by 2 (low vs. high return expectation) between-participants designed scenarios	210 Chinese people; Age: M=29.81, SD=6.38; Gender: 53.8% women, 46.2% men; Education: 2.9% high-school and below, 85.7% bachelor, 11.4% graduate	To investigate the public's moral evaluations of TP and EM behaviors under conditions of different return expectations.	Online questionnaire survey，Chinese version of the Beliefs of Effort Scale (Wang and Chen, 2020): Obligation belief of effort (OBE) +Improvement belief of effort (IBE)	Negatively resistant behavior toward social competition; a simple lifestyle without effort making.	no MH, but EM. The text does not explicitly focus on the mental health aspect of "Tang Ping," but it does discuss the social and organizational factors that might contribute to it, such as high pressure and low return on effort.
19	Lu, H., Hou, J., Huang, A., Wang, J., & Kong, F. (2023). Development and validation of the “lying flat” tendency scale for the youth. Behavioral Sciences, 13(11)，195.https://doi.org/ 10.3390/bs13110915	2023	China，onlinesurvey,not mentioned	Scale development and validation	Study1:开放式调查，n1=207,8 Typical descriptions of “lying flat”.之后n2=138. Study2:n3=607, Study3:N4=317 Youth18-25Y	To develop and cross-validate a "Lying Flat" Tendency Scale for the youth.	S1：6-item "Lying Flat" Tendency Scale.The Marlowe Crowne Social Desirability Scale (MCSD) S2:LFTS,Positive Affect and Negative Affect Scale,Happiness Index Scale,Basic Psychological Need Satisfaction Scale (BPNS) S3：LFTS，Scenario simulation tests，	BPN低，LFT高。“Lying flat” refers to the state of some youths who choose to give up their efforts and passively escape when the pressure they are under breaks through the individual’s psychological threshold [2]. they have shown the common characteristics of “lying flat”: no hope for life, no goals, no desire, no progress, no action, resting on the status quo, unwilling to struggle, do not want to wo…	Happiness, positive and nagetive affects,TP与积极情绪负相关，与消极情绪正相关；与幸福负相关。
20	Zhao, K., Gao, M., Lian, L., & Jiang, T. (2024a). Cognitive restructuring interventions to transform the “lying flat” mindset and promote positive emotions in college students. Journal of Social Science and Humanities, 6(11), 110–121.DOI: 10.53469/jssh.2024.6(11).24	2024	China，not mentioned	Quantitative,Randomized controlled trial.questionnaire survey, semi-structured interviews(30) and focus group interviews(10groups/6-8people)	N=1022，1.n=300 university students, with high lying level of psychology做干预策略研究，2.TP和积极情绪n=216，3.干预认知重构训练(30+30ren)，4.干预实验42（22+20），5.干预效果实验招募了1009大学生	To investigate the effects of cognitive restructuring strategies in different contexts on improving the phenomenon of "flatness" and promoting positive emotions in university students.	The Positive and Negative Affect Scale (PANAS), the Satisfaction with Life Scale (SWLS), and the selfadministered lying down questionnaire；The Positive Emotions Scale (PES) ，and the Cognitive Biases Scale (CBS)；College Students' Attitude Towards Layflat Psychology Scale	Lying down psychology refers to the psychological state in which an individual shows negative response and escapes from reality when facing life pressure and frustration."Lying flat" refers to the behavioral attitudes of university students that show negative idleness and resistance to mainstream values	The study focuses on the impact of "lying flat" on students' positive emotions and psychological adaptations.
21	Zhao, K., Gao, M., Lian, L., & Jiang, T. (2024b). Positive psychology integration intervention strategies for the psychological phenomenon of “laying flat” in college students — an exploration and practice based on artificial intelligence algorithms. Studies in Psychological Science, 2(4), 53–72.Doi:10.56397/SPS.2024.12.07	2024	China,not mentioned	Mixed?structured questionnaires+semi-structured in-depth interviews,但是没见到访谈内容，通篇再说算法的正面作用。	n=1500，College students,Random stratified sampling from five geographical regions of higher education institutions.1.n1=100,50+50,实验组学生将接受人工智能算法驱动的心理干预，而对照组将接受常规咨询服务。table3的N=300	To address the growing concern of "lying flat" among college students by proposing an integrated intervention strategy rooted in positive psychology.	1.Mental Toughness Scale 2.PES 3.SeS 4.PANAS	P54This study first defines the conceptual framework of the psychological phenomenon of “lying down”, and summarises it as a negative way of coping with stress, so as to choose temporary psychological escape and recuperation (Zhuo Pengtao, 2020).P55this paper defines the psychological phenomenon of “lying flat” as a kind of avoidance coping strategy when individuals face life pressure, which refl…	The study focuses on the psychological phenomenon of "lying flat" and aims to address it through positive psychology interventions.
22	黄传昊, 郭修凤, 吴仰祺, & 叶枫. (2024). 大学生“躺平”与幸福感关系研究. 心理月刊, 19(2), 71–74. https://doi.org/10.19738/j.cnki.psy.2024.02.019 Huang, C., Guo, S., Wu, Y., & Ye, F. (2024). A study on the relationship between "lying flat" and well-being of college students. Psychological Monthly, 19(2), 71–74. https://doi.org/10.19738/j.cnki.psy.2024.02.019	2024	Jiangxi某理工高校	Quantitative;Scales	378 college students	To explore the relationship between "lying flat" behavior and subjective well-being and psychological well-being in college students.	1.苗元江[10]编制的 综合幸福感问卷Comprehensive Well-being Questionnaire ，and 2.“躺平”问卷:由李帅等人编制[8],	Lying flat. Includes “escape” lying flat and “awakening” lying flat	The study explores the relationship between "lying flat" behavior and subjective well-being and psychological well-being。控制人口学变量后，觉醒TP对心理幸福感有正向影响，逃避TP对主观幸福有负向预测影响。
23	张潇丹, & 袁颖娟. (2023). 躺平”背景下大学生心理资本的现状及培养. 心理月刊, 18(7), 43–46+62. https://doi.org/10.19738/j.cnki.psy.2023.07.012 Zhang Xiaodan, & Yuan Yingjuan. (2023). The present situation and cultivation of college students'psychological capital under the background of "lying flat". Psychological Monthly, 18(7), 43–46+62. https://doi.org/10.19738/j.cnki.psy.2023.07.012	2023	China,not mentioned	Quantitative; Questionnaire survey.	997 college students.	To understand the current situation and characteristics of college students' psychological capital in the context of "lying flat" and to propose corresponding measures.	积极心理资本问卷(positive psychological capital questionnaire,PPQ)	躺平是青年群体所承受的压力超过其心理临界值时,选择放弃努力、消极逃避的精神或行为状态。The study investigates the status of college students’ psychological capital in the context of “lying flat”.通过心理资本的分析和提升，来改善大学生的价值观和行为，从而不要TP	心理资本，韧性。主动放弃、不努 力、不坚持,不上进的状态,韧性大大降低。
24	刘璐婵, 黄金嘉, & 韩慧怡. (2023). 压力与抑制:青年“ 躺平” 的压力过程解释. 人口与社会, 39(3), 53–65. https://doi.org/10.14132 / j.2095-7963.2023.03.005 Liu Luchan, Huang Jinjia, & Han Huiyi. (2023). Stress and Inhibition: An Explanation of the Stress Process of Young People's “ Quite Quitting”. Population and Society, 39(3), 53–65. https://doi.org/10.14132 / j.2095-7963.2023.03.005	2023	Shandong	Quantitative,二手数据：山东大学主持建设的青少年健康主题数据库	N=7302,初中和高中生，15-22岁	To explore how youth regulate their emotions when faced with academic, interpersonal, and family stress, and to analyze the generation mechanism of youth's "lying flat" mentality.	——————————	TP是一种情绪抑制状态。TP是没有建立健全价值观以及没有形成情绪管理能力的青年群体的典型情绪反应，具有阶段性和过渡性。“ 躺平” 界定为“ 采取保守性的情绪调节策略使情绪达到抑制状态”。	The study analyzes the emotional suppression of youth under stress and its connection to the "lying flat" mentality.男性低龄城市青年不易TP，高中女性需要更多情感支持（社会支持网络），农村青年需要加强人际交往，就不会轻易TP。
25	马声, 王欢, 王晓芳, 卢金逵, 王良君, 胡翼飞, 于晓冉, 宋逸, & 邹志勇. (2024). 中国三省市大学生“ 躺平” 行为现状及其与抑郁症状的关联. 中国学校卫生, 45(6), 844–848+853. https://doi.org/10.16835 / j.cnki.1000-9817.2024186 Ma Sheng, Wang Huan, Wang Xiaofang, Lu Jinkui, Wang Liangjun, Hu Yifei, Yu Xiaoran, Song Yi, & Zou Zhiyong. (2024). Prevalence of Lying Flat behaviors and its association with depressive symptoms among college students from three prov⁃ i…	2024	Jiangxi, Liaoning, and Beijing, China	Quantitative; Questionnaire survey.方便抽样。	4225 college students.	To understand the current status of "lying flat" behavior among college students in China and to analyze its association with depressive symptoms.	Self-compiled questionnaire躺平行为表现问卷-9（4+3+2，三个维度）， and Patient Health Questionnaire-9 (PHQ-9).	本研究将大学生的“ 躺平” 行为 表现分为学业、生活和社交 3 个维度。	The study examines the association between "lying flat" behavior and depressive symptoms.大学生学业“ 躺平”行为最为普遍,学业、生活和社交“ 躺平”行为与抑郁症状均呈正相关。本研究发现,有 6.7%的大学生同时表现出学业、生活和社交 3 种“躺平”行为,其中以学业“躺平” 行为最为普遍,主要表现为学业倦怠、学业拖延、学习动机不足和学习投入性低。
26	李 帅, 赵 伟, 龙沛欣, 董秋雅, & 孙 铃. (2022). 觉醒还是逃避: 躺平问卷编制及相关心理因素. 心理技术与应用, 10(10), 618–630. https://doi.org/10.16842/j.cnki.issn2095-5588.2022.10.005 Li Shuai, Zhao Wei, Long Peixin, Dong Qiuya, & Sun Ling. (2022). Awakening or Avoidance: Developing of Questionnaire of Lying Flat and its Relate Psychological Factors. Psychology: Techniques and Applications, 10(10), 618–630. https://doi.org/10.16842/j.cnk…	2022	China，not mentioned	Questionnaire development and validation.	n1=21,进行访谈，确定TP分为觉醒和回避。n2=272 subjects for item analysis and exploratory factor analysis; n3=163 subjects for confirmatory factor analysis; n4=435 subjects for questionnaire reliability and validity testing. 被试 群体年龄从 21 岁到 30 岁不等,包括从大学生到 博士生的学生群体, 以及公务员和私立企业职工 等多种职业的被试.	To explore the current social phenomenon of "lying flat," delve into its internal dimensions, and develop a "lying flat" questionnaire suitable for young people.	"Lying flat" questionnaire. 总体幸福感量表 ( GWB) ,段建华 ( 1996) 修订. 成就动机测量表( AMs) 挪威心理学家 Gjesme 和 Nygard 于 1970 年 编 制,叶 仁 敏 和 Hagtvet (1992) 修订. 自尊量表 ( SES) ( Rosenberg,1965).	Lying flat (divided into "Awakening lying flat" and "Avoiding lying flat"。“躺平” 是当 下社会经济转型背景下，面对社会压力和持续竞争，青年人拒绝不经思考的伪奋斗，用低欲望的 姿态面对生活的一种行为方式。体现了青年人多元的文化和价值观。	The study explores the relationship between "lying flat" and well-being.基于群体差 异分析个体的 “躺平” 情况具体到不同的年龄、 婚姻状况和每月生活费，以及是否为学生身份上也有所不同，而在性别和学历间的差异不显著。低自尊会选择TP，越高自尊越不大选TP。选择 “ 逃避躺平” 的往往是那些自尊水平较低的人。在控制人口学变量的影响后，“ 觉醒躺平” 与总体幸福感呈显著正相关，“ 逃避躺平” 与总体幸福感呈负相关。
27	余霞映, & 施显帅. (2024). 当代青年“躺平”现象及其社会心态研究——基于对广西部分行业及高校青年的调研. 广西青年干部学院学报, 34(1), 21–24. https://doi.org/10.3969/j.issn.1008-5254.2024.01.004 Yu Xiaying, & Shi Xianshuai. (2024). Research on the Phenomenon of “Lying flat” among Contemporary Youth and Their Social Mentality: Based on A Survey of Youth in Some Industries and Colleges in Guangxi. Journal of Guangxi Youth Cadres College, 34(1), 21–24. ht…	2024	Nanning City, Guangxi, China (调研 focused on certain industries and universities in Guangxi)	Quantitative,Survey questionnaire	n=3490,Youth in certain industries1179+774 ,and universities students1537 in Guangxi Province	To analyze the phenomenon of "lying flat" among youth, based on a survey of youth in certain industries and universities in Guangxi, and to explore its social mentality context.	Survey questionnaire，自编,青年“躺平”现象调查问卷	学生（缺乏人生目标和惰性），体制内，体制外青年（社会竞争激烈）对"Lying flat" phenomenon看法不同。“躺平”现象并非青年人的主流心态,只是青 年人应对压力的一种短期策略。	The article discusses the social mentality of youth in relation to the "lying flat" phenomenon.TP会使青年行为消极化/情绪焦虑化加重。

## Sheet: Tangping+Mental Health+Subjects
Research Question 4: Do different Tang ping types depend on Chinese youth’s mental health status?
		Frequency	Percentage		No. of Articles		Tangping type	Subjects
Negative Affect	Self-doubt/low self-worth/confusion/Lack of self-confidence	5	7.8125		1,5,12,13,17		3类Passive resignation Lying Flat, Strategic withdrawal Lying Flat, Mental disengagement Lying Flat. 1类Low-desire Tang ping type, characterized by withdrawal, low ambition, self-isolation, and emotional numbness. 1类“Learning Tang Ping”includes four patterns:1. Learned helplessness, 2. Low self-efficacy, 3. Escapist-compensatory behavior, 4. Self-mockery and ambivalence. 1类Lying flat expresses a ne…	College students1，5，13 Workers17, 12has teacher
	Anxiety	13	20.3125		1,2,3,4,5,7,8,9,10,11,15,16,27		3类，2类，1类，4类	1,2,3,4,5,7,8,9,16,27是College students， 10,11是Not mentioned,but youth， 15Primary school/second high school/high school students 27workers
	Uncertainty about the future	2	3.125		1，14		3类，1类，	College students
	Depression	6	9.375		2,4,5,8,15,25		3类，1类，4类	2，4，5，8，15College students 15Primary school/second high school/high school students
	Loneliness	1	1.5625		2		4类	College students
	Identity crisis among students	1	1.5625		2		4类："1. "45 degrees" active balance tendency 2. "45 degrees" passive response 3. "90 degrees" sprint and "45 degrees" rest 4. "90 degrees" and "0 degrees" dilemma"	College students
	Emotional exhaustion/Apathy/Emotional numbness/Emotional contradiction/Negative emotion/Emotional suppression	8	12.5		4,5,7,13,19,20,21,24		1类:5，13，19,20,21,24 4类：4Negative withdrawal from work, Emotional detachment, Lack of motivation to learn, and A life attitude without desires or expectations	19Not mentioned,but youth,24second high school/high school students,4,5,7,13,20,21是College students
	Boredom/Annoyance/Disgust/Disappointment/Resistance	1	1.5625		5		1类：Low-desire Tang ping type, characterized by withdrawal, low ambition, self-isolation, and emotional numbness.	College students
	Social withdrawal	2	3.125		5,6		1类:5，2类：6Passive “Tang ping” (withdrawal, demotivation), Rational “Tang ping” (self-protection, reflection)	College students
	Lack of initiative	1	1.5625		6		2类Passive “Tang ping” (withdrawal, demotivation), Rational “Tang ping” (self-protection, reflection)	College students
	Shame/Self-blame	2	3.125		11,16		11，2类：1. Negative life events (illness, unemployment, etc.) force people to lying flat. 2. Modern social pressure causes people to lie flat: Withdrawing Lying flat, Ritualistic Lying flat, Temporary Lying Flat. 1类：16Lying flat is described as a state of lacking willpower and escapism	11Not mentioned,but youth,16College students
	Learned helplessness	1	1.5625		13		“Learning Tang Ping”includes four patterns:1. Learned helplessness, 2. Low self-efficacy, 3. Escapist-compensatory behavior, 4. Self-mockery and ambivalence.	College students
	Academic burnout	3	4.6875		13,14,25		1类：13，14Lying flat means giving up the pursuit of high salary and high position and choosing a low-consumption, low-pressure, and low-demand lifestyle. 3类：25Academic lying flat, Life lying flat, Social lying flat	College students
	Suffering	1	1.5625		16		1类	College students
	Not working hard	3	4.6875		12,18,23		1类：18Lying flat is negatively resistant behavior toward social competition; a simple lifestyle without effort making. 23Lying flat is a mental or behavioral state in which young people choose to give up efforts and passively escape when the pressure they are under exceeds their psychological critical value.	12teacher,18Not mentioned,but youth, 23College students
	Subjective well-being/General happiness	2	3.125		22,26		2类：22“Escape” lying flat，“Awakening” lying flat 26Awakening lying flat, Avoiding lying flat	College students+26workers
	Reduce resilience	1	1.5625		23			College students
Positive Affect	Stress reduction	3	4.6875		3,12,14		2类：3Complete "lying flat" (passive and negative), Intermittent "lying flat" (active and positive). 3类：12Evasive behaviors, Emotional compensation, Swan strategy 1类：14	12Teachers, 3,14College students
	Self-adjustment	2	3.125		3,8		2类：3， 3类：8Passive “tang ping” (withdrawal)， Active “tang ping” (reflective, adaptive retreat)， Strategic compromise	College students+teachers+workers
	Mental relaxation	2	3.125		3,14		2类，1类	College students
	Relieve anxiety/Relief	3	4.6875		6,13,14		2类，1类	College students
	Psychological well-being	1	1.5625		22		2类	College students
		64
							Mental Health Status	Negative Affect			Positive Affect
Negative Affect	Self-doubt/low self-worth/Lack of self-confidence	College students1，5，13 Workers17	1类	1类Lying flat expresses a new attitude towards life in most contexts.		Subject	Young Workers	Lack of self-confidence	Anxiety	General happiness	Self-adjustment
	Anxiety	1,2,3,4,5,7,8,9,16,27是College students， 10,11是Not mentioned,but youth， 15Primary school/second high school/high school students	1类	Academic "Lying flat"		Numbers	Numbers	1	1	1	1	4
	Depression	2，4，5，8，15College students 15Primary school/second high school/high school students	1类	Academic "Lying flat"		%	Percentage	25	25	25	25
	Emotional exhaustion/Apathy/Emotional numbness/Emotional contradiction/Negative emotion/Emotional suppression	19Not mentioned,but youth,24second high school/high school students,4,5,7,13,20,21是College students	1类	Lying down is a conservative emotion regulation strategy adopted by young people to suppress their emotions.		编号		17	27	26	8
Positive Affect	Stress reduction	12Teachers, 3,14College students	3类	12Evasive behaviors, Emotional compensation, Swan strategy			Mental Health Status	Negative Affect
	Self-adjustment	3College students，8teachers+workers	3类	8Passive “tang ping” (withdrawal)， Active “tang ping” (reflective, adaptive retreat)， Strategic compromise		Subject	Primary school/second high school/high school students	Anxiety	Depression	Emotional suppression
						Numbers	Numbers	1	1	1	3
						%	Percentage	33.3333	33.3333	33.3333
							Mental Health Status	Negative Affect		Positive Affect
						Subject	Teachers	Confusion	Not working hard	Stress reduction	Self-adjustment
						Numbers	Numbers	1	1	1	1	4
							Percentage	25	25	25	25
											Stress reduction
							Mental Health Status	Negative Affect			Positive Affect
						Subject	Young Workers	Lack of self-confidence	Anxiety	General happiness	Self-adjustment
						Numbers	Numbers	1	1	1	1	4
							%	25	25	25	25

## Sheet: Charts
Research Question 1: What are the characteristics of these research articles?
	Research Type
		Number	Percentage	No. of articles							Research Type
	Qualitative research	15	55.5556	1~12
	Quantitative Research	10	37.037	13，15，16，18~27
	Mixed Research	2	7.40741	14，17
		27
	Year of Publication
		Number	Percentage	No. of articles
	2022	5	18.5185	8，10，16，18，26
	2023	11	40.7407	1，3，4，7，9，11，13，14，19，23，24
	2024	11	40.7407	2，5，6，12，15，17，20，21，22，25，27
		27
	Subjects
		Number	Percentage	No. of articles
	Primary school/second high school/high school students	2	6.45161	15,24
	College students	19	61.2903	1,2,3,4,5,6,7,8,9,13,14,16,20,21,22,23,25,26,27
	Workers	4	12.9032	8,17,26,27
	Teachers	2	6.45161	8,12
	Not mentioned,but youth	4	12.9032	10,11,18,19
		31
	Sample Region
		Number	Percentage	No. of articles
	Online virtual community	3	10.3448	1，2，11
	Not mentioned	14	48.2759	3，5，7，8，9，10，13，17，18，19，20，21，23，26.
	Guangxi	2	6.89655	4,27
	Beijing	3	10.3448	6,15,25
	Zhejiang	1	3.44828	12
	Guangzhou	1	3.44828	14
	Xi'an	1	3.44828	16
	Shandong	1	3.44828	24
	Jiangxi	2	6.89655	22,25
	Liaoning	1	3.44828	25
		29
Research Question 2: What is the methodology they used and what are the findings?
	Scales
		Number	Percentage	No. of articles	Table 4
Qualitative	In-depth interview	4	30.7692	1,2,4,14
	Semi-structure interview	5	38.4615	3，6，9，11，17
	Not mentioned	4	30.7692	5，7，8，10
		13
	Scales
Quantaitative		Number	Percentage	No. of articles
	Adolescent Involution and Lying Flat Scale (AILFS-20)(Self-constructed Questionnaire)	1	2.63158	15
	Patient Health Questionnaire-9 (PHQ-9)	2	5.26316	15，25
	Investigation of "Lying flat" Youth Phenomenon (Self-constructed Questionnaire)	1	2.63158	16
	General Anxiety Disorder-7 (GAD-7)	1	2.63158	15
	Difficulties in Emotion Regulation Scale(DERS-16)	1	2.63158	15
	Negative Cognitive Processing Bias Questionnaire (NCPBQ-15)	1	2.63158	15
	Internet Addiction Test (IAT-20)	1	2.63158	15
	Digital media ascending social comparison scale	1	2.63158	17
	Digital media use dependence scale	1	2.63158	17
	Lying flat scale (Self-constructed Questionnaire)	1	2.63158	17
	Beliefs of Effort Scale (BES-8)	1	2.63158	18
	Scenario Questions	2	5.26316	18,19
	Lying flat Tendency Scale (LFTS-6)	1	2.63158	19
	Marlowe Crowne Social Desirability Scale (MCSD)	1	2.63158	19
	Positive Affect and Negative Affect Scale (PANAS)	3	7.89474	19，20，21
	Happiness Index Scale (HIS-9)	1	2.63158	19
	Basic Psychological Need Satisfaction Scale (BPNS-21)	1	2.63158	19
	Satisfaction with Life Scale (SWLS)	1	2.63158	20
	Positive Emotions Scale (PES)	2	5.26316	20，21
	Cognitive Biases Scale (CBS)	1	2.63158	20
	College Students' Attitude Towards Layflat Psychology Scale (CSATLPS-15)(Self-constructed Questionnaire)	1	2.63158	20
	Mental Toughness Scale (MTS)	1	2.63158	21
	Self-efficacy Scale(SeS)	1	2.63158	21
	Comprehensive Happiness Questionnaire (CHQ)	1	2.63158	22
	Lying-flat Scale (LfS-12)	2	5.26316	22，26
	Positive Psychological Capital Questionnaire (PPQ-26)	1	2.63158	23
	Shandong Province Youth Health Subject Database	1	2.63158	24
	Lying Flat Behaviors Questionnaire (LFBQ-9)(Self-constructed Questionnaire)	1	2.63158	25
	General Well-Being Scale (GWB-18)	1	2.63158	26
	Self-esteem Scale (SeS-10)	1	2.63158	26
	Achievement Motivation Scale (AMs-30)	1	2.63158	26
	Questionnaire on the Phenomenon of “Lying flat” among Young People	1	2.63158	27
		38
	Language
		Number	Percentage
	Chinese	19	70.3704
	English	8	29.6296
		27
Research Question 3: Are there different “Tang ping” types for Chinese youth?
	Type of Tang ping
		Number	Percentage	No. of articles	Table 5
One definition	Low-desire Tang ping type, characterized by withdrawal, low ambition, self-isolation, and emotional numbness.	1		5
	Lying flat is just a self-joking way for young people to release their emotions, and it is a self-protection and defense mechanism.	1		9
	“Learning Tang Ping”includes four patterns:1. Learned helplessness, 2. Low self-efficacy, 3. Escapist-compensatory behavior, 4. Self-mockery and ambivalence.			13
	Lying flat means giving up the pursuit of high salary and high position and choosing a low-consumption, low-pressure, and low-demand lifestyle.			14
	Academic "Lying flat"			15
	Lying flat is described as a state of lacking willpower and escapism			16
	Lying flat expresses a new attitude towards life in most contexts.			17
	Lying flat is negatively resistant behavior toward social competition; a simple lifestyle without effort making.			18
	Lying flat refers to the state of some youths who choose to give up their efforts and passively escape when the pressure they are under breaks through the individual’s psychological threshold.			19
	Lying flat refers to the behavioral attitudes of university students that show negative idleness and resistance to mainstream values.			20
	The psychological phenomenon of “lying flat” as a kind of avoidance coping strategy when individuals face life pressure.			21
	Lying flat is a mental or behavioral state in which young people choose to give up efforts and passively escape when the pressure they are under exceeds their psychological critical value.			23
	Lying down is a conservative emotion regulation strategy adopted by young people to suppress their emotions.			24
	The "lying flat" phenomenon is not the mainstream mentality of young people, but a short-term strategy for young people to cope with pressure.			27
2类：	Complete "lying flat" (passive and negative), Intermittent "lying flat" (active and positive).			3
	Passive “Tang ping” (withdrawal, demotivation), Rational “Tang ping” (self-protection, reflection)			6
	Passive withdrawal, Selective effort			7
	1. Negative life events (illness, unemployment, etc.) force people to lying flat. 2. Modern social pressure causes people to lie flat: Withdrawing Lying flat, Ritualistic Lying flat, Temporary Lying Flat.			11
	“Escape” lying flat，“Awakening” lying flat			22
	Awakening lying flat, Avoiding lying flat			26
3类	Passive resignation Lying Flat, Strategic withdrawal Lying Flat, Mental disengagement Lying Flat			1
	Passive “tang ping” (withdrawal)， Active “tang ping” (reflective, adaptive retreat)， Strategic compromise			8
	Evasive behaviors, Emotional compensation, Swan strategy			12
	Academic lying flat, Life lying flat, Social lying flat			25
4类	"1. "45 degrees" active balance tendency 2. "45 degrees" passive response 3. "90 degrees" sprint and "45 degrees" rest 4. "90 degrees" and "0 degrees" dilemma"			2
	Negative withdrawal from work, Emotional detachment, Lack of motivation to learn, and A life attitude without desires or expectations			4
	Reclusive lying flat, Falling lying flat, Adjusting lying flat, and Semi-formed lying flat			10
